# Supplementary material for: Microcirculatory perfusion disturbances following cardiac surgery with cardiopulmonary bypass are associated with in vitro endothelial hyperpermeability and increased angiopoietin-2 levels
Source: Crit Care. 2019 Apr 11;23:117. doi: 10.1186/s13054-019-2418-5 (PMC6460737; doi:10.1186/s13054-019-2418-5)
Supplement: Supplementary file 1 — Supplemental methods. Figure S1. Changes in renal endothelial cell structures following post-CPB plasma exposure. Figure S2. Changes in pulmonary endothelial cell structures following post-CPB plasma exposure. (ZIP 280 kb) [file 13054_2019_2418_MOESM1_ESM.zip]

Archive with 5 entries (5 files):
- Additional file 1.docx
- Suppl Fig 1A.eps
- Suppl Fig 1B.eps
- Suppl Fig 2A.eps
- Suppl Fig 2B.eps
